# Supplementary material for: Immunogenic Properties and Antigenic Similarity of Virus-like Particles Derived from Human Polyomaviruses
Source: Int J Mol Sci. 2023 Mar 3;24(5):4907. doi: 10.3390/ijms24054907 (PMC10003412; doi:10.3390/ijms24054907)
Supplement: Supplementary file 1 [file ijms-24-04907-s001.zip]

Archive with 1 entries (1 files):
- ijms-2236597-supplementary.pdf
